# Supplementary material for: Seasonal and Regional Dynamics of the Intestinal Microbiota in Schizothorax nukiangensis from the Nujiang River
Source: Animals (Basel). 2025 Mar 27;15(7):961. doi: 10.3390/ani15070961 (PMC11988069; doi:10.3390/ani15070961)
Supplement: Supplementary file 1 [file animals-15-00961-s001.zip › Table S1.xls]

## Sheet: Sheet1
Table S1. Detailed information on the sampling of intestinal samples from different regions in Nujiang River during different seasons.
Season	Region	Location	Latitude	Longitude	Altitude (m)	Water Temperature (℃)	Time	Sample ID	Weight (g)	Feeding Intensity
Autumn	Upstream	Jiakedi	98.888327°N	26.785091°E	1171	14.7	2023-10-28	UAut-1	27.3	Ⅲ
		Bingzhongluo	98.728474°N	28.014287°E	1485	12.9	2023-11-01	UAut-2	56.6	Ⅳ
							2023-11-01	UAut-3	39.5	Ⅲ
							2023-11-01	UAut-4	20.8	Ⅲ
	Midstream	Lujiang	98.838279°N	25.075075°E	650	16.7	2023-11-06	MAut-1	26.4	Ⅳ
							2023-10-21	MAut-2	29.8	Ⅲ
							2023-11-06	MAut-3	38.3	Ⅲ
							2023-10-24	MAut-4	71.7	Ⅲ
	Downstream	Mengnuo	98.972469°N	24.421367°E	535	15.9	2023-11-09	DAut-1	22.1	Ⅲ
							2023-11-09	DAut-2	26.7	Ⅲ
							2023-11-09	DAut-3	88.6	Ⅲ
							2023-11-09	DAut-4	42.4	Ⅲ
Spring	Upstream	Bingzhongluo	99.024627°N	24.234641°E	1485	15.3	2024-05-18	USpr-1	41.8	Ⅱ
							2024-05-19	USpr-2	26.5	Ⅱ
							2024-05-19	USpr-3	32.2	Ⅳ
							2024-05-19	USpr-4	46.7	Ⅲ
	Midstream	Lujiang	98.838279°N	25.075075°E	650	17	2024-04-29	MSpr-1	52.1	Ⅲ
							2024-04-29	MSpr-2	36.5	Ⅱ
							2024-04-29	MSpr-3	32.2	Ⅱ
							2024-04-29	MSpr-4	29	Ⅲ
	Downstream	Mengnuo	99.024627°N	24.234641°E	535	17.7	2024-05-05	DSpr-1	80.8	Ⅱ
							2024-05-05	DSpr-2	37.7	Ⅱ
							2024-05-05	DSpr-3	59.9	Ⅲ
		Bizhai	99.030707°N	24.398423°E	584	17.4	2024-05-11	DSpr-4	49.6	Ⅰ
Summer	Upstream	Bingzhongluo	98.728474°N	28.014287°E	1485	17.7	2024-08-15	USum-1	22.7	Ⅱ
							2024-08-15	USum-2	27.8	Ⅱ
							2024-08-16	USum-3	36.9	Ⅱ
							2024-08-16	USum-4	32.6	Ⅲ
	Midstream	Lujiang	98.838279°N	25.075075°E	650	19.7	2024-08-03	MSum-1	20.2	Ⅱ
							2024-08-04	MSum-2	43	Ⅱ
		Mangkuan	98.891171°N	25.482564°E	677	19.1	2024-08-04	MSum-3	55.3	Ⅰ
							2024-08-04	MSum-4	81.2	Ⅰ
