# Supplementary material for: Seasonal and Regional Dynamics of the Intestinal Microbiota in Schizothorax nukiangensis from the Nujiang River
Source: Animals (Basel). 2025 Mar 27;15(7):961. doi: 10.3390/ani15070961 (PMC11988069; doi:10.3390/ani15070961)
Supplement: Supplementary file 1 [file animals-15-00961-s001.zip › Table S2.xls]

## Sheet: Sheet1
Table S2. Detailed information of metagenomic sequencing on all intestinal samples from different regions in Nujiang River during different seasons.
Season	Region	Sample ID	num_seqs_raw	sum_len_raw	Q20(%)_raw	Q30(%)_raw	GC(%)_raw	sum_len_trimmed	num_seqs_clean	sum_len_clean	Q20(%)_clean	Q30(%)_clean	GC(%)_clean	host_percentage	Number of Contigs	Total length	Largest contig	N50	GC(%)	Reads Mapped rate(%)
Autumn	Upstream	UAut-1	71756012	10.76G	97.12	92.75	49.08	9.68G	68785388	9.35G	98.02	94.14	48.77	0.0347	410987	226700108	1518493	947	40.55	58.08
		UAut-2	67117764	10.07G	97.51	92.92	41.11	9.72G	65511316	9.52G	97.84	93.38	40.66	0.02	178703	100265993	1223890	1348	45.75	84.23
		UAut-3	49407158	7.41G	97.42	93.04	42.17	7.08G	46985868	6.79G	97.9	93.69	41.49	0.041	198757	122998406	1700812	1706	43.32	80.8
		UAut-4	64399332	9.66G	97.21	92.53	41.23	9.19G	62799274	9.01G	97.76	93.25	40.58	0.0194	246659	133138338	1650437	857	42.54	83
	Midstream	MAut-1	54927152	8.24G	97.54	93.39	45.7	7.61G	54333590	7.56G	98.09	94.21	45.07	0.0055	148593	128063334	1086516	3111	53.45	81.09
		MAut-2	62620100	9.39G	97.31	93.05	47.82	8.73G	61563326	8.64G	98.01	94.04	47.53	0.0102	256060	198811182	2232610	2871	50.87	72.32
		MAut-3	73952942	11.09G	97.48	93.38	50.53	10.43G	73271088	10.39G	98	94.11	50.29	0.0037	261236	195634986	2354446	2181	55.79	79.37
		MAut-4	65624078	9.84G	97.45	93.33	51.61	9.29G	64772666	9.23G	97.98	94.08	51.34	0.0063	326742	219586981	2411305	1462	59.17	76.66
	Downstream	DAut-1	66400636	9.96G	97.36	92.56	41.41	9.79G	65908756	9.75G	97.6	92.86	41.24	0.0036	259469	333087633	2592950	2348	37.4	95.23
		DAut-2	74291090	11.14G	97.8	93.71	45.21	10.78G	73793338	10.76G	98.05	94.05	44.92	0.0022	186118	226674782	1370733	6242	43.03	90.11
		DAut-3	53355708	8.00G	96.94	92.14	37.97	7.52G	52463384	7.44G	97.64	93.07	37.1	0.0104	206960	297808350	757309	4276	34.85	94.97
		DAut-4	65775396	9.87G	97.62	93.21	43.19	9.60G	65386244	9.59G	97.87	93.53	42.9	0.0017	106364	147043813	2232636	5822	42.46	93.55
Spring	Upstream	USpr-1	50398342	7.56G	96	91.06	52.01	5.61G	21455480	3.01G	99.09	96.87	53.66	0.4634	35078	47617310	474453	1826	49.66	46.72
		USpr-2	59959852	8.99G	96.24	91.7	39.03	7.19G	20734734	2.93G	98.38	95.26	33.73	0.5921	236317	243357122	501060	1072	29.1	83.7
		USpr-3	52743392	7.91G	94.34	88.21	44.38	5.55G	44529054	4.92G	99.09	97.29	39.66	0.1143	48987	44390140	73027	787	37.56	63.72
		USpr-4	46367894	6.96G	96.44	92.31	45.5	5.38G	43599840	5.31G	99.26	97.6	42.99	0.0115	39782	70447380	371745	3232	37.35	76.43
	Midstream	MSpr-1	49985642	7.50G	97.98	95.03	56.05	6.26G	43098164	5.90G	99.2	97.29	57	0.0586	136614	164029982	139291	1352	56.71	59.42
		MSpr-2	53336170	8.00G	97.58	94.55	57.32	6.76G	49271310	6.71G	99.18	97.24	57.75	0.0062	152828	177274498	207192	1263	57.24	63.6
		MSpr-3	42659452	6.40G	94.58	88.73	49.81	4.50G	12042342	1.67G	99.03	96.75	56.84	0.6294	52228	59815927	135586	1181	51.87	52.71
		MSpr-4	78932140	11.84G	94.66	88.17	60.71	8.30G	69510396	7.75G	99.09	97.08	61.62	0.0665	132681	129147936	189519	947	59.55	59.51
	Downstream	DSpr-1	40629872	6.09G	97.21	93.72	46.39	5.05G	33341372	4.47G	98.92	96.8	46.21	0.1146	121569	94476373	93415	693	44.48	78.07
		DSpr-2	51882472	7.78G	97.23	93.87	43.81	6.31G	6353972	902.87M	99.19	97.17	52.9	0.8569	22115	33261093	1036777	2297	50.91	71.87
		DSpr-3	59245982	8.89G	97.19	93.16	47.28	7.55G	50900844	7.28G	98.22	94.94	46.79	0.0355	312908	297041500	577929	843	46.37	75.26
		DSpr-4	40062000	6.01G	97.04	93.27	44.71	4.83G	8554986	1.15G	99.17	97.15	51.29	0.762	19348	33271103	114624	3513	51.31	78.22
Summer	Upstream	USum-1	55549532	8.33G	95.34	88.8	52.14	7.22G	51201344	6.85G	97.73	92.91	52	0.0505	88007	161819970	835888	3810	52.84	90.57
		USum-2	50352756	7.55G	92.17	83.2	54.42	5.92G	40133216	4.95G	97	91.29	55.28	0.1633	207383	538005798	640100	5735	39.7	87.43
		USum-3	53462238	8.02G	97.35	92.29	34.07	7.66G	50557964	7.53G	97.82	93.12	33.87	0.0162	83717	103446592	369610	1434	48.24	57.28
		USum-4	47266620	7.09G	96.76	91.06	46.04	6.66G	25150958	3.71G	97.47	91.96	52.24	0.4435	66669	58178751	155069	814	55.88	62.9
	Midstream	MSum-1	45566830	6.84G	92.82	84.7	45.62	5.39G	370536	40.20M	97.58	92.69	49.05	0.9925	1189	918269	8069	724	45.78	24.26
		MSum-2	55188988	8.28G	92.71	84.56	44.69	6.35G	857382	92.66M	97.84	93.32	46.79	0.9854	3300	2572481	8112	738	44.87	32.48
		MSum-3	113878018	17.08G	94.25	86.89	42.12	14.23G	1265874	141.52M	97.86	93.38	38.38	0.9901	6530	6469978	10826	1062	38.17	58.4
		MSum-4	56361018	8.45G	95.59	89.56	42.85	7.38G	529970	66.72M	98.03	93.94	41.54	0.991	3034	2721896	12844	898	41.97	52.3
