# Supplementary material for: Seasonal and Regional Dynamics of the Intestinal Microbiota in Schizothorax nukiangensis from the Nujiang River
Source: Animals (Basel). 2025 Mar 27;15(7):961. doi: 10.3390/ani15070961 (PMC11988069; doi:10.3390/ani15070961)
Supplement: Supplementary file 1 [file animals-15-00961-s001.zip › Table S3.xls]

## Sheet: Sheet1
Table S3. Detailed information of alpha diversity on all intestinal samples from different regions in Nujiang River during different seasons.
Season	Region	Sample ID	goods_coverage	chao1	shannon	simpson
Autumn	Upstream	UAut-1	0.998178	7904.68	3.9849	0.754209
		UAut-2	0.998936	4129.65	2.51337	0.621675
		UAut-3	0.998822	5099.86	3.45043	0.7293
		UAut-4	0.999115	3499.44	2.58811	0.631264
	Midstream	MAut-1	0.997635	10986.9	4.26418	0.761364
		MAut-2	0.996959	15235.4	6.19318	0.870338
		MAut-3	0.997681	9837.15	4.79878	0.854949
		MAut-4	0.997273	11994.3	4.45665	0.777197
	Downstream	DAut-1	0.997459	13603.2	6.13013	0.882283
		DAut-2	0.99761	12664.1	6.62695	0.902661
		DAut-3	0.998173	12157.6	6.81544	0.906117
		DAut-4	0.998156	8551.02	4.684	0.81514
Spring	Upstream	USpr-1	0.999665	1718.72	2.34279	0.641382
		USpr-2	0.999782	1433.96	1.49136	0.430262
		USpr-3	0.999736	1152.97	1.33498	0.352957
		USpr-4	0.999654	1796.93	2.47147	0.634945
	Midstream	MSpr-1	0.999262	3157.8	1.82695	0.442252
		MSpr-2	0.999153	3701.42	1.94185	0.460491
		MSpr-3	0.999638	2222.64	1.94315	0.43866
		MSpr-4	0.999193	3574.67	2.00519	0.445853
	Downstream	DSpr-1	0.999863	663.122	1.50056	0.499927
		DSpr-2	0.999798	1100.15	1.7132	0.454092
		DSpr-3	0.999199	3291.75	1.55008	0.452708
		DSpr-4	0.999956	477.3	1.54488	0.422013
Summer	Upstream	USum-1	0.999289	3274.03	2.16036	0.499974
		USum-2	0.998968	4509.46	2.2636	0.599241
		USum-3	0.999587	2450.99	1.84114	0.416972
		USum-4	0.999452	2208.32	1.33893	0.396942
	Midstream	MSum-1	1	116	0.857533	0.20165
		MSum-2	0.999998	153.333	1.48366	0.442922
		MSum-3	0.999999	116	0.864713	0.188178
		MSum-4	1	112	1.06557	0.249766
