# Supplementary material for: Seasonal and Regional Dynamics of the Intestinal Microbiota in Schizothorax nukiangensis from the Nujiang River
Source: Animals (Basel). 2025 Mar 27;15(7):961. doi: 10.3390/ani15070961 (PMC11988069; doi:10.3390/ani15070961)
Supplement: Supplementary file 1 [file animals-15-00961-s001.zip › Table S4.xls]

## Sheet: Sheet1
Table S4. Information of top10 species with the highest relative abundance in different season.
Autumn
Species	UAut-1	UAut-2	UAut-3	UAut-4	MAut-1	MAut-2	MAut-3	MAut-4	DAut-1	DAut-2	DAut-3	DAut-4	Average
k_Bacteria__p_Firmicutes__c_Bacilli__o_Bacillales__f_Bacillaceae__g_Priestia__s_Priestia_megaterium	0.396486	0.535862	0.41826	0.530714	0.411541	0.233164	0.243577	0.362875	0.205936	0.180463	0.163774	0.330612	0.334439
k_Bacteria__p_Proteobacteria__c_Betaproteobacteria__o_Burkholderiales__f_Unclassified__g_Saezia__s_Saezia_sanguinis	2.03658e-08	7.98603e-07	7.07515e-07	2.89793e-07	2.26679e-05	2.16339e-05	3.64642e-06	1.39243e-05	0.125432	0.112604	0.125779	0.0434783	0.0339465
k_Heunggongvirae__p_Uroviricota__c_Caudoviricetes__o_Caudovirales__f_Autographiviridae__g_Unclassified__s_Aeromonas_phage_PS	5.65832e-06	5.20567e-08	0	0	4.80625e-05	0.0626717	0.172893	0.000141187	0	5.91917e-05	0	0	0.0196515
k_Bacteria__p_Firmicutes__c_Bacilli__o_Bacillales__f_Paenibacillaceae__g_Paenibacillus__s_Paenibacillus_lautus	0.0344188	0.00433999	0.0129203	0.0083071	0.0080165	0.0161115	0.0238228	0.0128194	0.0107621	0.0059814	0.0049829	0.0273438	0.0141522
k_Bacteria__p_Firmicutes__c_Bacilli__o_Bacillales__f_Bacillaceae__g_Priestia__s_Priestia_aryabhattai	0.0124224	0.0171228	0.0132261	0.0170048	0.0137953	0.00792854	0.00800105	0.0115158	0.00739724	0.00636495	0.00533759	0.0120024	0.0110099
k_Bacteria__p_Firmicutes__c_Bacilli__o_Bacillales__f_Bacillaceae__g_Bacillus__s_Bacillus_infantis	0.0123655	0.00978876	0.0148672	0.0124733	0.00835995	0.00740152	0.00613587	0.0116257	0.00493138	0.00393015	0.00366013	0.00812036	0.00863832
k_Bacteria__p_Firmicutes__c_Bacilli__o_Bacillales__f_Staphylococcaceae__g_Staphylococcus__s_Staphylococcus_aureus	0.0069669	0.0133621	0.0118533	0.0117901	0.00867732	0.00444596	0.00480858	0.00750984	0.00558262	0.00437698	0.00402169	0.00829411	0.00764079
k_Heunggongvirae__p_Uroviricota__c_Caudoviricetes__o_Caudovirales__f_Siphoviridae__g_Unclassified__s_Siphoviridae_sp.	0.00677119	1.8358e-05	2.72705e-05	1.06805e-05	0.0385703	0.00646335	0.000193113	0.000257679	0.00303155	0.00949186	0.00951938	0.00202242	0.00636476
k_Bacteria__p_Firmicutes__c_Bacilli__o_Bacillales__f_Paenibacillaceae__g_Paenibacillus__s_Paenibacillus_sp._JNUCC-32	0.0143051	0.00181144	0.00543868	0.00344715	0.00331267	0.00664717	0.00979553	0.00532241	0.00445753	0.00244583	0.00202171	0.0113343	0.00586163
k_Bacteria__p_Proteobacteria__c_Gammaproteobacteria__o_Moraxellales__f_Moraxellaceae__g_Acinetobacter__s_Acinetobacter_baumannii	0.000659796	0.00279436	0.0361897	0.00493695	0.00157448	0.00240533	0.000330679	0.000176411	0.000347431	0.000118523	0.00152949	6.55037e-05	0.00426072
Other	0.221064	0.117476	0.184375	0.12047	0.252817	0.389422	0.302495	0.292418	0.392405	0.450269	0.455817	0.293515	0.289379
Unclassified	0.294535	0.297424	0.302842	0.290846	0.253265	0.263318	0.227945	0.295325	0.239716	0.223895	0.223557	0.263212	0.264657
Spring
Species	USpr-1	USpr-2	USpr-3	USpr-4	MSpr-1	MSpr-2	MSpr-3	MSpr-4	DSpr-1	DSpr-2	DSpr-3	DSpr-4	Average
k_Bacteria__p_Firmicutes__c_Bacilli__o_Lactobacillales__f_Enterococcaceae__g_Vagococcus__s_Vagococcus lutrae	0.000112673	0.043684	0.0496642	0.0637769	1.86492e-06	5.87744e-07	0	1.9965e-06	0	6.59284e-06	3.86143e-06	0	0.0131044
k_Bacteria__p_Proteobacteria__c_Gammaproteobacteria__o_Enterobacterales__f_Enterobacteriaceae__g_Lelliottia__s_Lelliottia amnigena	6.6009e-05	3.49948e-07	7.11986e-07	8.2648e-07	7.72651e-07	1.24657e-07	5.77118e-05	2.19853e-07	1.5677e-05	0.110617	0.000484224	0.000460078	0.00930864
k_Bacteria__p_Proteobacteria__c_Gammaproteobacteria__o_Aeromonadales__f_Aeromonadaceae__g_Aeromonas__s_Aeromonas veronii	0.0108855	0.000342454	6.4319e-05	0.000358952	2.8932e-05	5.92676e-07	0.00925608	0.000270246	0.0174499	0.00642512	0.000691894	0.0632164	0.00908253
k_Bacteria__p_Proteobacteria__c_Gammaproteobacteria__o_Aeromonadales__f_Aeromonadaceae__g_Aeromonas__s_Aeromonas salmonicida	0.0457489	7.92906e-07	1.63498e-05	0.000341323	1.5063e-05	2.25731e-07	0.00779396	0.000219648	0.011244	0.00703695	0.000675544	0.0088292	0.00682683
k_Bacteria__p_Firmicutes__c_Bacilli__o_Lactobacillales__f_Lactobacillaceae__g_Lactobacillus__s_Lactobacillus panisapium	0.0617823	3.20299e-06	1.46377e-06	4.65851e-07	3.16371e-06	1.29234e-06	4.90613e-07	1.20144e-06	0	0	0	0	0.00514946
k_Bacteria__p_Verrucomicrobia__c_Verrucomicrobiae__o_Unclassified__f_Unclassified__g_Unclassified__s_Verrucomicrobiae bacterium Tous-C4TDCM	0.00224116	1.32392e-05	1.943e-06	2.85177e-06	0.0229859	0.0157426	0.00177838	0.010628	5.66636e-06	0.000109553	0.000171875	4.79992e-05	0.00447743
k_Bacteria__p_Cyanobacteria__c_Unclassified__o_Synechococcales__f_Chamaesiphonaceae__g_Chamaesiphon__s_Chamaesiphon minutus	2.87289e-06	9.62834e-06	3.26409e-06	3.2309e-05	0.000231181	0.00683036	0.0402981	0.00465757	0	2.33111e-06	0	3.08964e-07	0.004339
k_Bacteria__p_Proteobacteria__c_Gammaproteobacteria__o_Aeromonadales__f_Aeromonadaceae__g_Aeromonas__s_Aeromonas sobria	0.00802854	8.72523e-06	4.97201e-06	5.04619e-05	3.39221e-06	0	0.00714151	8.17791e-05	0.0135677	0.0042851	0.000110229	0.0100079	0.00360752
k_Bacteria__p_Proteobacteria__c_Gammaproteobacteria__o_Aeromonadales__f_Aeromonadaceae__g_Aeromonas__s_Aeromonas hydrophila	0.00126215	1.23722e-05	1.17976e-05	4.16769e-05	1.12075e-05	6.41007e-07	0.00328157	3.22751e-05	0.0202017	0.00878219	0.000313894	0.00633036	0.00335682
k_Bacteria__p_Cyanobacteria__c_Unclassified__o_Pleurocapsales__f_Hyellaceae__g_Pleurocapsa__s_Pleurocapsa sp. CCALA 161	2.70818e-06	0.000536699	0.000801275	0.000923191	0.00100329	0.000608376	0.0294295	0.0053964	2.16152e-07	0	2.99986e-06	0	0.00322539
Other	0.128767	0.232723	0.30297	0.195257	0.109695	0.119645	0.0822247	0.129689	0.121729	0.0547711	0.213874	0.0524957	0.14532
Unclassified	0.7411	0.722666	0.64646	0.739214	0.86602	0.85717	0.818738	0.849022	0.815787	0.807964	0.783671	0.858612	0.792202
Summer
Species	USum-1	USum-2	USum-3	USum-4	MSum-1	MSum-2	MSum-3	MSum-4	Average
k_Bacteria__p_Firmicutes__c_Clostridia__o_Eubacteriales__f_Lachnospiraceae__g_Epulopiscium__s_Epulopiscium sp. Nele67-Bin005	5.16764e-07	0	1.1382e-05	1.20953e-06	0.000550727	0.00132203	0.0452999	0.152988	0.0250217
k_Bacteria__p_Proteobacteria__c_Gammaproteobacteria__o_Enterobacterales__f_Enterobacteriaceae__g_Escherichia__s_Escherichia coli	0.000657998	0.000529413	0.00311015	0.000970254	0.0229413	0.0106936	0.0491297	0.0520673	0.0175125
k_Bacteria__p_Proteobacteria__c_Betaproteobacteria__o_Burkholderiales__f_Oxalobacteraceae__g_Massilia__s_Massilia psychrophila	7.99434e-06	5.55045e-06	0.000153191	0.000141836	0.0197638	0.033133	0.0319815	0.0359141	0.0151376
k_Bacteria__p_Proteobacteria__c_Alphaproteobacteria__o_Hyphomicrobiales__f_Bradyrhizobiaceae__g_Bradyrhizobium__s_Bradyrhizobium canariense	7.37206e-06	4.6385e-06	0.00011678	0.000126498	0.0202808	0.034181	0.0299605	0.0274185	0.014012
k_Bacteria__p_Tenericutes__c_Mollicutes__o_Mycoplasmatales__f_Mycoplasmataceae__g_Mycoplasmopsis__s_Mycoplasmopsis arginini	5.40743e-06	4.60919e-06	9.57219e-05	0.000130201	0.019843	0.0317849	0.0285891	0.026099	0.013319
k_Bacteria__p_Proteobacteria__c_Gammaproteobacteria__o_Aeromonadales__f_Aeromonadaceae__g_Aeromonas__s_Aeromonas hydrophila	3.10711e-06	3.11168e-05	0.000169554	9.55658e-05	0.016752	0.0655662	0	2.67127e-05	0.0103305
k_Bacteria__p_Proteobacteria__c_Alphaproteobacteria__o_Hyphomicrobiales__f_Bartonellaceae__g_Bartonella__s_Bartonella sp. HY038	0.0738973	3.54746e-06	3.84105e-08	0	0	0	0	0	0.00923761
k_Bacteria__p_Firmicutes__c_Bacilli__o_Lactobacillales__f_Carnobacteriaceae__g_Carnobacterium__s_Carnobacterium maltaromaticum	0.0706674	0.00049911	1.80537e-05	1.78096e-05	0	0	0	0	0.0089003
k_Bacteria__p_Proteobacteria__c_Gammaproteobacteria__o_Aeromonadales__f_Aeromonadaceae__g_Aeromonas__s_Aeromonas veronii	0	0.000135721	0.00098553	0.034071	0.00175936	0.00610932	0	0	0.00538261
k_Bacteria__p_Proteobacteria__c_Gammaproteobacteria__o_Moraxellales__f_Moraxellaceae__g_Acinetobacter__s_Acinetobacter johnsonii	0	2.50792e-06	0.0242313	0.0185346	4.46871e-05	8.19555e-05	0	0	0.00536188
Other	0.0955926	0.185776	0.109422	0.173019	0.31045	0.115313	0.362546	0.265393	0.202189
Unclassified	0.75916	0.813008	0.861687	0.772892	0.587614	0.701815	0.452494	0.440093	0.673595
Note: The underscore "__" in the species name separates the hierarchical levels of classification. "k_", "p_", "c_", "o_", "f_", "g_", "s_" respectively represent kingdom, phylum, class, order, family, genus and species.
