# Supplementary material for: Seasonal and Regional Dynamics of the Intestinal Microbiota in Schizothorax nukiangensis from the Nujiang River
Source: Animals (Basel). 2025 Mar 27;15(7):961. doi: 10.3390/ani15070961 (PMC11988069; doi:10.3390/ani15070961)
Supplement: Supplementary file 1 [file animals-15-00961-s001.zip › Table S5.xls]

## Sheet: Sheet1
Table S5. Biomarker species identified by LEfSe from different regions in Nujiang River during different seasons.
Season	Species	Group	LDA score	p value
Autumn	k_Bacteria__p_Firmicutes__c_Bacilli__o_Bacillales__f_Bacillaceae__g_Priestia__s_Priestia_megaterium	Upstream	5.07964	0.0172889
	k_Bacteria__p_Proteobacteria__c_Betaproteobacteria__o_Burkholderiales__f_Unclassified__g_Saezia__s_Saezia_sanguinis	Downstream	4.72565	0.00727671
	k_Heunggongvirae__p_Uroviricota__c_Caudoviricetes__o_Caudovirales__f_Autographiviridae__g_Unclassified__s_Aeromonas_phage_PS	Midstream	4.51018	0.0303682
Spring	k__Bacteria.p__Planctomycetes.c__Unclassified.o__Unclassified.f__Unclassified.g__Unclassified.s__Planctomycetes_bacterium	Midstream	4.36695	0.0183156
	k_Bacteria__p_Verrucomicrobia__c_Verrucomicrobiae__o_Verrucomicrobiales__f_Verrucomicrobiaceae__g_Unclassified__s_Verrucomicrobiaceae_bacterium	Midstream	4.28835	0.0345487
	k_Bacteria__p_Firmicutes__c_Bacilli__o_Lactobacillales__f_Enterococcaceae__g_Vagococcus__s_Vagococcus_lutrae	Upstream	4.24325	0.0231865
	k_Bacteria__p_Proteobacteria__c_Gammaproteobacteria__o_Enterobacterales__f_Enterobacteriaceae__g_Lelliottia__s_Lelliottia_amnigena	Downstream	4.1509	0.0497871
Summer	k_Bacteria__p_Proteobacteria__c_Gammaproteobacteria__o_Unclassified__f_Unclassified__g_Unclassified__s_Gammaproteobacteria_bacterium	Midstream	4.51053	0.0209213
	k_Bacteria__p_Firmicutes__c_Clostridia__o_Eubacteriales__f_Lachnospiraceae__g_Epulopiscium__s_Epulopiscium_sp__Nele67_Bin005	Midstream	4.41373	0.0209213
	k_Bacteria__p_Proteobacteria__c_Gammaproteobacteria__o_Enterobacterales__f_Enterobacteriaceae__g_Escherichia__s_Escherichia_coli	Midstream	4.18906	0.0209213
	k_Bacteria__p_Proteobacteria__c_Betaproteobacteria__o_Burkholderiales__f_Oxalobacteraceae__g_Massilia__s_Massilia_psychrophila	Midstream	4.17037	0.0209213
	k_Bacteria__p_Proteobacteria__c_Alphaproteobacteria__o_Hyphomicrobiales__f_Bradyrhizobiaceae__g_Bradyrhizobium__s_Bradyrhizobium_canariense	Midstream	4.15755	0.0209213
	k_Bacteria__p_Tenericutes__c_Mollicutes__o_Mycoplasmatales__f_Mycoplasmataceae__g_Mycoplasmopsis__s_Mycoplasmopsis_arginini	Midstream	4.11366	0.0209213
Note: The underscore "__" in the species name separates the hierarchical levels of classification. "k_", "p_", "c_", "o_", "f_", "g_", "s_" respectively represent kingdom, phylum, class, order, family, genus and species.
